# Supplementary material for: Dealing with Trade-Offs in Destructive Sampling Designs for Occupancy Surveys
Source: PLoS One. 2015 Mar 11;10(3):e0120340. doi: 10.1371/journal.pone.0120340 (PMC4356509; doi:10.1371/journal.pone.0120340)
Supplement: S1 Spreadsheet — (XLSM) [file pone.0120340.s003.xlsm]

## Sheet: Optimization
Optimization spreadsheet for destructive sampling
	Parameters from the detection model			Optimization checklist			Optimal strategy
	α	-1.98885		Detection parameters updated			Aggregate impact (A)	0.424506
	β	0.680888		Detection target specified			Cumulative detection (P)	0.95
	p	0.258866		Weights assigned			Replication needed (n)	10
				Weights sum to one			Habitat quality needed (X)	1.37611
Survey objectives				Replication range specified
Detection target		0.95		Habitat variable range specified
Weights	Replication	0.5		Ready
	Habitat quality	0.5
		1
Survey constraints
	Min	Max
Replication	1	20
Habitat quality	0.1	3.5
Instructions for using the spreadsheet
Prior to running, ensure the Solver add-in is installed and enabled in the VBA references (Alt-F11 or "Developer" tab -> "Visual Basic" to open the VBA editor -> "Tools" -> "References", tick "Solver"). Ensure macros are enabled.
Option 1. Run the macro
1. Fill in the parameters of the detection model: alpha and beta (intercept and slope from the logistic equation) and correct the back-transformed logistic equation for p accordingly
2. Set the desired detection target and the weights on replication and minimum habitat quality. Ensure weights sum to one (the corresponding item in the checklist will be highlighted in red if they don't)
3. Set the adequate survey constraints (range of the two variables)
4. Follow the checklist and make sure it's "ready"
5. Click the "Run!" button
6. Click "OK" to accept results if Solver has found a solution. If a solution cannot be found, you will need to relax some parameters (lower the detection target or widen the survey constraints)
7. Settings for the optimal strategy are returned in I6-I7
Option 2. Run manually using the Solver add-in
1-4. As above
5. "Data" tab -> Solver
6. Set Objective cell to I4 (aggregate impact), select "Min"
7. Select I6-I7 as the cells to be changed
8. Set constraints:
Cumulative detection (I5) to equal target (C9)
Replication (I6) to be an integer, equal or greater than the minimum (B15) and equal or smaller than the maximum (C15)
Habitat quality (I7) to be equal or greater than the minimum (B16) and equal or smaller than the maximum (C16)
9. Run Solver
10. Click "OK" to accept results if Solver has found a solution. If a solution cannot be found, you will need to relax some parameters (lower the detection target or widen the survey constraints)
11. Settings for the optimal strategy are returned in I6-I7

## Sheet: Sheet2
Aggregate function			TRUE
Detection target	0.120379		TRUE
			TRUE
			TRUE
			TRUE
			TRUE
